# Supplementary material for: Version 6 of the consensus yeast metabolic network refines biochemical coverage and improves model performance
Source: Database (Oxford). 2013 Aug 9;2013:bat059. doi: 10.1093/database/bat059 (PMC3739857; doi:10.1093/database/bat059)
Supplement: Supplementary Data [file supp_bat059_supplemental_tables.xlsx]

## Sheet: KO summary
Summary Statistics
		Yeast 5	Yeast 6
	genes	918	900
	"dubious" ORFs	0	0
	metabolites	1655	1458
	reactions	2110	1888
	blocked reactions	800	738
	reactions with PMIDs	793	762
Gene Essentiality Predictions
		Yeast 5	Yeast 6
	true positive	683	672
	true negative	108	135
	false positive	114	82
	false negative	13	11
	sensitivity	0.981322	0.983895
	specificity	0.486486	0.62212
	positive predictive value	0.856964	0.891247
	negative predictive value	0.892562	0.924658
	Matthews correlation coefficient	0.592144	0.703171
Auxotrophy analysis
		Yeast 5	Yeast 6
	genes	92	93
	correctly predict auxotrophy	57	64
	viable in minimal medium	32	26
	inviable in supplemented medium	3	3

## Sheet: KO detail
shared TP	Y5-only TP	Y6-only TP		shared TN	Y5-only TN	Y6-only TN		shared FP	Y5-only FP	Y6-only FP		shared FN	Y5-only FN	Y6-only FN
Q0045	YBL082C	YCL009C		YAR015W		YBL076C		YAL012W	YBL076C	YGL080W		YBR041W	YCL009C
Q0080	YBR001C	YDR428C		YBL033C		YBR166C		YAL038W	YBR166C	YHR162W		YCR034W	YOR175C
Q0085	YCR020C-A	YEL029C		YBR029C		YDR037W		YBL030C	YDR037W			YDR127W
Q0105	YCR032W	YER152C		YBR115C		YDR226W		YBR002C	YDR226W			YGL148W
Q0130	YDR126W	YGR243W		YBR126C		YDR341C		YBR004C	YDR341C			YGR037C
Q0250	YDR264C	YIL172C		YBR153W		YDR408C		YBR011C	YDR408C			YJR073C
Q0275	YDR410C	YJL216C		YBR192W		YFL022C		YBR038W	YDR434W			YJR148W
YAL022C	YEL053C	YJL221C		YBR248C		YFR030W		YBR110W	YFL022C			YKL067W
YAL023C	YFL025C	YJR160C		YBR256C		YGL245W		YBR127C	YFR030W			YLR372W
YAL044C	YGR012W	YKR043C		YBR265W		YGR094W		YBR176W	YGL155W			YOL140W
YAL054C	YIL043C	YKR072C		YCL018W		YGR185C		YBR196C	YGL245W			YOR130C
YAL060W	YJL200C	YOR054C		YCL030C		YGR264C		YBR252W	YGR094W
YAL062W	YJR051W	YOR175C		YCR053W		YHR019C		YCL052C	YGR185C
YAR035W	YJR117W			YDL015C		YHR020W		YCR012W	YGR227W
YAR071W	YKL150W			YDL055C		YHR042W		YDL004W	YGR264C
YBL011W	YLR118C			YDR007W		YIL078W		YDL045C	YHR019C
YBL013W	YLR246W			YDR062W		YJR137C		YDL103C	YHR020W
YBL015W	YNL111C			YDR074W		YLL018C		YDL141W	YHR042W
YBL039C	YNL323W			YDR158W		YLR060W		YDL205C	YHR188C
YBL042C	YNL326C			YDR234W		YLR303W		YDR023W	YIL078W
YBL045C	YOL003C			YDR353W		YLR304C		YDR044W	YJR137C
YBL064C	YOL110W			YDR354W		YNL247W		YDR047W	YLL018C
YBL068W	YOR120W			YDR367W		YOL097C		YDR050C	YLR060W
YBL098W	YPR051W			YDR454C		YOR168W		YDR173C	YLR088W
YBL099W				YDR487C		YOR335C		YDR196C	YLR195C
YBR003W				YEL021W		YPL160W		YDR208W	YLR303W
YBR006W				YER003C		YPR033C		YDR232W	YLR304C
YBR018C				YER023W				YDR236C	YLR459W
YBR019C				YER026C				YDR302W	YNL247W
YBR020W				YER043C				YDR376W	YOL097C
YBR021W				YER052C				YDR531W	YOR168W
YBR023C				YER055C				YEL027W	YOR335C
YBR026C				YER069W				YEL051W	YPL160W
YBR034C				YER090W				YEL058W	YPR033C
YBR035C				YER091C				YER086W
YBR036C				YFL045C				YFL017C
YBR039W				YFR025C				YGL008C
YBR058C-A				YGL001C				YGL040C
YBR068C				YGL009C				YGL055W
YBR069C				YGL012W				YGL142C
YBR084W				YGL026C				YGL225W
YBR085W				YGL154C				YGR020C
YBR092C				YGL234W				YGR065C
YBR093C				YGR060W				YGR155W
YBR117C				YGR061C				YGR191W
YBR121C				YGR175C				YGR267C
YBR132C				YGR204W				YGR277C
YBR145W				YHR007C				YHR026W
YBR149W				YHR018C				YHR068W
YBR159W				YHR025W				YHR074W
YBR161W				YHR072W				YHR128W
YBR180W				YHR190W				YIL083C
YBR183W				YHR208W				YJL005W
YBR199W				YIL020C				YJL026W
YBR205W				YIL094C				YJL091C
YBR208C				YIL116W				YJL097W
YBR213W				YIR034C				YJR013W
YBR218C				YJL088W				YJR057W
YBR221C				YJL130C				YKL019W
YBR244W				YJL153C				YKL035W
YBR249C				YJL167W				YKL060C
YBR263W				YJR016C				YKL088W
YBR291C				YJR139C				YKL104C
YBR293W				YKL001C				YKL141W
YBR294W				YKL004W				YKL152C
YBR296C				YKL024C				YKL165C
YBR298C				YKL182W				YLL031C
YBR299W				YKL211C				YLR153C
YCL004W				YKL216W				YLR305C
YCL025C				YLR100W				YMR013C
YCL035C				YLR355C				YMR113W
YCL038C				YLR359W				YMR281W
YCL040W				YLR420W				YMR289W
YCL050C				YML008C				YNL256W
YCL064C				YML126C				YNL267W
YCL069W				YMR062C				YOR143C
YCR005C				YMR108W				YOR176W
YCR010C				YMR202W				YOR278W
YCR024C				YMR208W				YPL252C
YCR024C-A				YMR217W				YPR036W
YCR028C				YMR220W
YCR036W				YMR296C
YCR037C				YMR298W
YCR048W				YMR300C
YCR075C				YNL003C
YCR083W				YNL220W
YCR098C				YNL277W
YCR105W				YNL280C
YDL022W				YNL316C
YDL042C				YNR016C
YDL052C				YNR043W
YDL066W				YNR050C
YDL067C				YOL058W
YDL078C				YOL066C
YDL080C				YOL143C
YDL085W				YOR074C
YDL090C				YOR095C
YDL093W				YOR128C
YDL095W				YOR202W
YDL100C				YOR236W
YDL131W				YPL028W
YDL142C				YPL117C
YDL168W				YPL231W
YDL171C				YPR035W
YDL174C				YPR060C
YDL178W				YPR113W
YDL182W				YPR167C
YDL185W				YPR183W
YDL198C
YDL210W
YDL215C
YDL238C
YDL245C
YDL247W
YDR001C
YDR017C
YDR019C
YDR035W
YDR046C
YDR058C
YDR072C
YDR093W
YDR098C
YDR135C
YDR147W
YDR148C
YDR178W
YDR191W
YDR204W
YDR256C
YDR261C
YDR268W
YDR272W
YDR284C
YDR287W
YDR294C
YDR297W
YDR298C
YDR300C
YDR305C
YDR315C
YDR321W
YDR322C-A
YDR342C
YDR343C
YDR345C
YDR368W
YDR377W
YDR380W
YDR384C
YDR399W
YDR400W
YDR402C
YDR403W
YDR453C
YDR481C
YDR483W
YDR497C
YDR502C
YDR503C
YDR508C
YDR513W
YDR529C
YDR530C
YDR536W
YEL006W
YEL017C-A
YEL024W
YEL038W
YEL039C
YEL041W
YEL042W
YEL046C
YEL047C
YEL063C
YEL069C
YEL071W
YER005W
YER014W
YER015W
YER019W
YER024W
YER053C
YER056C
YER060W
YER060W-A
YER061C
YER062C
YER065C
YER070W
YER073W
YER081W
YER099C
YER119C
YER141W
YER166W
YER170W
YER174C
YER175C
YER178W
YER183C
YFL001W
YFL011W
YFL018C
YFL030W
YFL053W
YFL055W
YFR015C
YFR019W
YFR033C
YFR047C
YFR053C
YGL037C
YGL062W
YGL063W
YGL067W
YGL077C
YGL084C
YGL119W
YGL125W
YGL184C
YGL186C
YGL187C
YGL191W
YGL202W
YGL205W
YGL224C
YGL248W
YGL253W
YGL256W
YGR007W
YGR010W
YGR019W
YGR032W
YGR055W
YGR087C
YGR088W
YGR096W
YGR121C
YGR124W
YGR138C
YGR143W
YGR157W
YGR170W
YGR171C
YGR177C
YGR180C
YGR183C
YGR192C
YGR193C
YGR194C
YGR202C
YGR208W
YGR209C
YGR240C
YGR244C
YGR247W
YGR248W
YGR254W
YGR255C
YGR256W
YGR260W
YGR282C
YGR286C
YGR287C
YGR289C
YGR292W
YHL003C
YHL011C
YHL016C
YHL032C
YHL036W
YHR001W-A
YHR002W
YHR011W
YHR037W
YHR039C-A
YHR046C
YHR051W
YHR063C
YHR067W
YHR091C
YHR092C
YHR094C
YHR096C
YHR104W
YHR106W
YHR123W
YHR137W
YHR144C
YHR163W
YHR174W
YHR183W
YHR216W
YIL002C
YIL006W
YIL009W
YIL010W
YIL013C
YIL053W
YIL066C
YIL074C
YIL099W
YIL107C
YIL111W
YIL125W
YIL134W
YIL145C
YIL155C
YIL160C
YIL162W
YIR027C
YIR028W
YIR029W
YIR031C
YIR032C
YIR037W
YJL045W
YJL052W
YJL060W
YJL068C
YJL071W
YJL100W
YJL101C
YJL121C
YJL129C
YJL134W
YJL137C
YJL139C
YJL155C
YJL166W
YJL196C
YJL198W
YJL212C
YJL214W
YJL219W
YJR001W
YJR009C
YJR010W
YJR019C
YJR025C
YJR048W
YJR049C
YJR077C
YJR078W
YJR095W
YJR103W
YJR105W
YJR109C
YJR110W
YJR121W
YJR130C
YJR133W
YJR143C
YJR152W
YJR153W
YJR158W
YJR159W
YKL008C
YKL016C
YKL026C
YKL029C
YKL055C
YKL080W
YKL085W
YKL106W
YKL120W
YKL127W
YKL132C
YKL140W
YKL146W
YKL148C
YKL174C
YKL181W
YKL184W
YKL188C
YKL192C
YKL194C
YKL212W
YKL217W
YKR009C
YKR031C
YKR039W
YKR053C
YKR058W
YKR061W
YKR066C
YKR067W
YKR069W
YKR080W
YKR089C
YKR097W
YLL012W
YLL015W
YLL028W
YLL041C
YLL043W
YLL048C
YLL052C
YLL057C
YLL061W
YLL062C
YLR011W
YLR017W
YLR020C
YLR027C
YLR028C
YLR038C
YLR043C
YLR044C
YLR056W
YLR058C
YLR070C
YLR081W
YLR089C
YLR092W
YLR109W
YLR133W
YLR134W
YLR138W
YLR142W
YLR146C
YLR155C
YLR157C
YLR158C
YLR160C
YLR172C
YLR174W
YLR180W
YLR189C
YLR201C
YLR209C
YLR231C
YLR237W
YLR240W
YLR245C
YLR258W
YLR260W
YLR284C
YLR285W
YLR295C
YLR299W
YLR300W
YLR307W
YLR308W
YLR328W
YLR342W
YLR348C
YLR354C
YLR377C
YLR382C
YLR395C
YLR410W
YLR432W
YLR438W
YLR447C
YLR450W
YML004C
YML022W
YML035C
YML042W
YML054C
YML056C
YML059C
YML070W
YML075C
YML081C-A
YML086C
YML100W
YML106W
YML110C
YML120C
YML123C
YMR006C
YMR008C
YMR009W
YMR011W
YMR015C
YMR020W
YMR041C
YMR054W
YMR056C
YMR083W
YMR088C
YMR101C
YMR105C
YMR120C
YMR145C
YMR162C
YMR169C
YMR170C
YMR189W
YMR205C
YMR207C
YMR226C
YMR241W
YMR246W
YMR250W
YMR256C
YMR261C
YMR267W
YMR271C
YMR272C
YMR278W
YMR293C
YMR303C
YMR313C
YMR318C
YMR319C
YNL009W
YNL029C
YNL037C
YNL045W
YNL052W
YNL071W
YNL073W
YNL101W
YNL104C
YNL106C
YNL117W
YNL129W
YNL130C
YNL141W
YNL142W
YNL169C
YNL192W
YNL202W
YNL241C
YNL268W
YNL270C
YNL292W
YNL318C
YNL325C
YNR001C
YNR012W
YNR013C
YNR019W
YNR033W
YNR041C
YNR056C
YNR057C
YNR058W
YNR067C
YNR072W
YOL011W
YOL020W
YOL033W
YOL049W
YOL052C
YOL055C
YOL059W
YOL061W
YOL064C
YOL065C
YOL068C
YOL086C
YOL096C
YOL103W
YOL126C
YOL136C
YOL151W
YOL156W
YOR011W
YOR025W
YOR040W
YOR065W
YOR071C
YOR081C
YOR099W
YOR100C
YOR108W
YOR109W
YOR125C
YOR126C
YOR136W
YOR142W
YOR155C
YOR163W
YOR171C
YOR180C
YOR184W
YOR190W
YOR192C
YOR209C
YOR221C
YOR222W
YOR241W
YOR245C
YOR270C
YOR273C
YOR303W
YOR317W
YOR321W
YOR323C
YOR332W
YOR347C
YOR348C
YOR360C
YOR374W
YOR375C
YOR377W
YOR388C
YPL015C
YPL023C
YPL036W
YPL040C
YPL053C
YPL057C
YPL059W
YPL061W
YPL069C
YPL078C
YPL087W
YPL091W
YPL092W
YPL097W
YPL104W
YPL110C
YPL111W
YPL134C
YPL147W
YPL148C
YPL172C
YPL188W
YPL189W
YPL206C
YPL212C
YPL214C
YPL234C
YPL244C
YPL258C
YPL262W
YPL265W
YPL268W
YPL271W
YPL273W
YPL274W
YPR001W
YPR002W
YPR006C
YPR020W
YPR021C
YPR026W
YPR047W
YPR062W
YPR069C
YPR074C
YPR081C
YPR121W
YPR128C
YPR138C
YPR140W
YPR145W
YPR156C
YPR159W
YPR160W
YPR184W
YPR191W
YPR192W

## Sheet: mets
mets in Y5 not in Y6			Mets in Y6 not in Y5
s_0005	(1->6)-beta-D-glucan [cytoplasm]		s_1844	acyl-carrier protein [cytoplasm]
s_0040	(S)-3-hydroxydecanoyl-CoA [endoplasmic reticulum]		s_1845	acyl-carrier protein [mitochondrion]
s_0041	(S)-3-hydroxydecanoyl-CoA [lipid particle]		s_2763	kynurenic acid [cytoplasm]
s_0044	(S)-3-hydroxyhexacosanoyl-CoA [lipid particle]		s_2764	quinaldic acid [cytoplasm]
s_0046	(S)-3-hydroxylauroyl-CoA [endoplasmic reticulum]		s_2766	14-demethyllanosterol [extracellular]
s_0047	(S)-3-hydroxylauroyl-CoA [lipid particle]		s_2768	ergosta-5,7,22,24(28)-tetraen-3beta-ol [extracellular]
s_0050	(S)-3-hydroxypalmitoyl-CoA [lipid particle]
s_0053	(S)-3-hydroxytetradecanoyl-CoA [lipid particle]
s_0055	(S)-3-methyl-2-oxopentanoate [cell envelope]
s_0057	(S)-3-methyl-2-oxopentanoate [endoplasmic reticulum]
s_0059	(S)-3-methyl-2-oxopentanoate [lipid particle]
s_0128	1D-myo-inositol 1-phosphate [Golgi]
s_0130	1D-myo-inositol 4,5-bisphosphate [cytoplasm]
s_0159	2-hydroxybutyric acid [cytoplasm]
s_0160	2-hydroxybutyric acid [extracellular]
s_0175	2-oxaloglutaric acid [mitochondrion]
s_0198	3-dephospho-CoA [endoplasmic reticulum]
s_0199	3-dephospho-CoA [lipid particle]
s_0203	3-(4-hydroxyphenyl)lactate [mitochondrion]
s_0205	3-(4-hydroxyphenyl)pyruvate [mitochondrion]
s_0219	3-hydroxy-3-methylglutaryl-CoA [endoplasmic reticulum]
s_0220	3-hydroxy-3-methylglutaryl-CoA [lipid particle]
s_0228	3-hydroxyoctadecanoyl-CoA [lipid particle]
s_0237	3-oxodecanoyl-CoA [endoplasmic reticulum]
s_0238	3-oxodecanoyl-CoA [lipid particle]
s_0242	3-oxohexacosanoyl-CoA [lipid particle]
s_0245	3-oxolauroyl-CoA [endoplasmic reticulum]
s_0246	3-oxolauroyl-CoA [lipid particle]
s_0249	3-oxooctadecanoyl-CoA [lipid particle]
s_0252	3-oxopalmitoyl-CoA [lipid particle]
s_0256	3-oxotetradecanoyl-CoA [lipid particle]
s_0265	4-acetamidobutanal [cytoplasm]
s_0266	4-acetamidobutanoate [cytoplasm]
s_0276	4-coumaroyl-CoA [endoplasmic reticulum]
s_0277	4-coumaroyl-CoA [lipid particle]
s_0278	4-coumaroyl-CoA [mitochondrion]
s_0288	4-hydroxybenzoyl-CoA [endoplasmic reticulum]
s_0289	4-hydroxybenzoyl-CoA [lipid particle]
s_0336	6-O-phosphono-D-glucono-1,5-lactone [endoplasmic reticulum]
s_0351	8-amino-7-oxononanoate [cell envelope]
s_0353	8-amino-7-oxononanoate [endoplasmic reticulum]
s_0355	8-amino-7-oxononanoate [lipid particle]
s_0356	8-amino-7-oxononanoate [mitochondrion]
s_0368	acetoacetyl-CoA [endoplasmic reticulum]
s_0369	acetoacetyl-CoA [lipid particle]
s_0374	acetyl-CoA [endoplasmic reticulum]
s_0375	acetyl-CoA [lipid particle]
s_0401	ADP-ribose [cytoplasm]
s_0422	ammonium [nucleus]
s_0449	bicarbonate [peroxisome]
s_0508	cerotic acid [lipid particle]
s_0564	D-glucose [endoplasmic reticulum]
s_0569	D-glucose 6-phosphate [endoplasmic reticulum]
s_0592	deamido-NAD(+) [mitochondrion]
s_0594	decanoate [cell envelope]
s_0596	decanoate [endoplasmic reticulum]
s_0598	decanoate [lipid particle]
s_0599	decanoate [mitochondrion]
s_0603	decanoyl-CoA [endoplasmic reticulum]
s_0604	decanoyl-CoA [lipid particle]
s_0648	dTDP [nucleus]
s_0691	farnesyl diphosphate [endoplasmic reticulum]
s_0711	ferroheme b [cytoplasm]
s_0718	FMNH2 [mitochondrion]
s_0728	gamma-amino-gamma-cyanobutanoic acid [cell envelope]
s_0729	gamma-amino-gamma-cyanobutanoic acid [endoplasmic reticulum]
s_0731	gamma-amino-gamma-cyanobutanoic acid [lipid particle]
s_0732	gamma-amino-gamma-cyanobutanoic acid [mitochondrion]
s_0733	gamma-aminobutyrate [cell envelope]
s_0735	gamma-aminobutyrate [endoplasmic reticulum]
s_0737	gamma-aminobutyrate [lipid particle]
s_0758	glycan G00006 [endoplasmic reticulum]
s_0759	glycan G00008 [endoplasmic reticulum]
s_0760	glycan G10595 [endoplasmic reticulum]
s_0761	glycan G10599 [endoplasmic reticulum]
s_0762	glycan G13045 [endoplasmic reticulum]
s_0763	glycan G13046 [endoplasmic reticulum]
s_0778	glycylpeptide [cytoplasm]
s_0784	GMP [mitochondrion]
s_0818	hexacosanoyl-CoA [lipid particle]
s_0821	hexadec-2-enoyl-CoA [endoplasmic reticulum]
s_0822	hexadec-2-enoyl-CoA [lipid particle]
s_0824	hexadecanal [cell envelope]
s_0827	hexadecanal [lipid particle]
s_0828	hexadecanal [mitochondrion]
s_0842	hydroxypyruvate [mitochondrion]
s_0947	itaconyl-CoA [endoplasmic reticulum]
s_0948	itaconyl-CoA [lipid particle]
s_0998	L-glutamic 5-semialdehyde [mitochondrion]
s_1013	L-homocysteine [peroxisome]
s_1064	laurate [cell envelope]
s_1066	laurate [endoplasmic reticulum]
s_1068	laurate [lipid particle]
s_1069	laurate [mitochondrion]
s_1074	lauroyl-CoA [endoplasmic reticulum]
s_1075	lauroyl-CoA [lipid particle]
s_1083	lignoceric acid [cell envelope]
s_1087	lignoceric acid [lipid particle]
s_1088	lignoceric acid [mitochondrion]
s_1090	linoleic acid [cell envelope]
s_1092	linoleic acid [endoplasmic reticulum]
s_1094	linoleic acid [lipid particle]
s_1095	linoleic acid [mitochondrion]
s_1102	malonyl-CoA [endoplasmic reticulum]
s_1103	malonyl-CoA [lipid particle]
s_1146	melibiose [cytoplasm]
s_1147	melibiose [extracellular]
s_1160	myristate [cell envelope]
s_1162	myristate [endoplasmic reticulum]
s_1164	myristate [lipid particle]
s_1165	myristate [mitochondrion]
s_1167	myristoleate [cell envelope]
s_1169	myristoleate [endoplasmic reticulum]
s_1171	myristoleate [lipid particle]
s_1172	myristoleate [mitochondrion]
s_1177	myristoyl-CoA [endoplasmic reticulum]
s_1178	myristoyl-CoA [lipid particle]
s_1197	N-tetradecanoylglycylpeptide [cytoplasm]
s_1209	NADP(+) [extracellular]
s_1226	NMN [mitochondrion]
s_1247	octanoate [cell envelope]
s_1249	octanoate [endoplasmic reticulum]
s_1251	octanoate [lipid particle]
s_1252	octanoate [mitochondrion]
s_1256	octanoyl-CoA [endoplasmic reticulum]
s_1257	octanoyl-CoA [lipid particle]
s_1261	oleate [extracellular]
s_1264	oleoyl-CoA [lipid particle]
s_1280	oxysterol [cell envelope]
s_1281	oxysterol [endoplasmic reticulum]
s_1285	palmitate [cell envelope]
s_1287	palmitate [endoplasmic reticulum]
s_1289	palmitate [lipid particle]
s_1290	palmitate [mitochondrion]
s_1292	palmitoleate [cell envelope]
s_1294	palmitoleate [endoplasmic reticulum]
s_1296	palmitoleate [lipid particle]
s_1297	palmitoleate [mitochondrion]
s_1304	palmitoyl-CoA [lipid particle]
s_1306	palmitoyl-CoA [vacuole]
s_1327	phosphate [nucleus]
s_1362	phospholipid [cytoplasm]
s_1363	phospholipid [extracellular]
s_1369	pimeloyl-CoA [endoplasmic reticulum]
s_1370	pimeloyl-CoA [lipid particle]
s_1380	propionyl-CoA [endoplasmic reticulum]
s_1381	propionyl-CoA [lipid particle]
s_1402	pyruvate [peroxisome]
s_1436	sn-glycero-3-phosphocholine [mitochondrion]
s_1455	stearoyl-CoA [endoplasmic reticulum]
s_1456	stearoyl-CoA [lipid particle]
s_1462	succinyl-CoA [endoplasmic reticulum]
s_1463	succinyl-CoA [lipid particle]
s_1465	sucrose [cytoplasm]
s_1478	TDP [nucleus]
s_1481	tetracosanoyl-CoA [lipid particle]
s_1496	thymine [extracellular]
s_1500	trans-4-coumarate [mitochondrion]
s_1501	trans-4-hydroxy-L-proline [cytoplasm]
s_1502	trans-4-hydroxy-L-proline [mitochondrion]
s_1505	trans-dec-2-enoyl-CoA [endoplasmic reticulum]
s_1506	trans-dec-2-enoyl-CoA [lipid particle]
s_1508	trans-dodec-2-enoyl-CoA [endoplasmic reticulum]
s_1509	trans-dodec-2-enoyl-CoA [lipid particle]
s_1511	trans-hexacos-2-enoyl-CoA [endoplasmic reticulum]
s_1512	trans-hexacos-2-enoyl-CoA [lipid particle]
s_1514	trans-octadec-2-enoyl-CoA [endoplasmic reticulum]
s_1515	trans-octadec-2-enoyl-CoA [lipid particle]
s_1517	trans-tetradec-2-enoyl-CoA [endoplasmic reticulum]
s_1518	trans-tetradec-2-enoyl-CoA [lipid particle]
s_1536	ubiquinone-6 [cytoplasm]
s_1624	1D-myo-inositol 4,5-bisphosphate:AVO1:AVO2:BIT61:LST8:SLM1:TOR2:TSC11 [cell envelope]
s_1625	1D-myo-inositol 4,5-bisphosphate:AVO1:AVO2:BIT61:LST8:SLM2:TOR2:TSC11 [cell envelope]
s_1626	1D-myo-inositol 4,5-bisphosphate:SLM1 [cytoplasm]
s_1627	1D-myo-inositol 4,5-bisphosphate:SLM2 [cytoplasm]
s_1628	acetylated protein with terminal(Met-Glu) [cytoplasm]
s_1629	acetylated protein with terminal(Met-Ile) [cytoplasm]
s_1630	acetylated protein with terminal(Met-Leu) [cytoplasm]
s_1631	acetylated protein with terminal(Met-Phe) [cytoplasm]
s_1632	acetylated protein with terminal(Met-Trp) [cytoplasm]
s_1633	farnesylated protein with AAX motif at C terminal, X={Ser,Cys,Met,Ala} [endoplasmic reticulum]
s_1634	farnesylated protein with hydroxyl C-terminal [endoplasmic reticulum]
s_1635	farnesylated protein with methylated C-terminal [endoplasmic reticulum]
s_1636	geranylgeranylated protein with AAX motif at C terminal, X={Leu,Phe} [endoplasmic reticulum]
s_1637	geranylgeranylated protein with hydroxyl C-terminal [endoplasmic reticulum]
s_1638	geranylgeranylated protein with methylated C-terminal [endoplasmic reticulum]
s_1639	HES1:oxysterol [cytoplasm]
s_1640	KES1:oxysterol [cytoplasm]
s_1641	O-mannosylated protein [endoplasmic reticulum]
s_1642	OSH2:oxysterol [cytoplasm]
s_1643	OSH3:oxysterol [cytoplasm]
s_1644	palmitoylated protein [cell envelope]
s_1645	palmitoylated protein [cytoplasm]
s_1646	palmitoylated Ras protein [endoplasmic reticulum]
s_1647	palmitoylated YAL014C [cytoplasm]
s_1648	palmitoylated YAL030W [cytoplasm]
s_1649	palmitoylated YBR023C [cytoplasm]
s_1650	palmitoylated YDR468C [cytoplasm]
s_1651	palmitoylated YEL013W [vacuolar membrane]
s_1652	PIB1:phosphatidylinositol 3-phosphate [vacuole]
s_1653	SWH1:oxysterol [cytoplasm]
s_1654	YHR005C, myristoylated at G2 [cytoplasm]
s_1655	YHR005C, myristoylated at G2, palmitoylated at C3 [cytoplasm]

## Sheet: rxns
Rxns in Y5 not in Y6				Rxns in Y6 not in Y5
r_0031	2-oxobutanoate dehydrogenase	no gene annotation		r_2112	kynurenine aminotransferase
r_0071	4-hydroxybenzoyl-CoA formation	no gene annotation		r_2113	spontaneous kynurenic acid to quinaldic acid
r_0136	acyl-protein thioesterase	protein modification		r_2114	spontaneous 2-amino-3-carboxymuconate-6-semialdehyde to quinolinate
r_0196	alpha-1,2 glucosyltransferase	ER glycan island		r_2115	alcohol dehydrogenase, (acetaldehyde to ethanol)
r_0197	alpha-1,3 mannosyltransferase	ER glycan island		r_2116	acetaldehyde dehydrogenase
r_0232	C-22 sterol desaturase (NAD)	cofactor specificity		r_2117	phenylalanine transaminase
r_0245	C-terminal processing of farnesylated proteins I	protein modification		r_2118	tryptophan transaminase
r_0246	C-terminal processing of farnesylated proteins II	protein modification		r_2119	tyrosine transaminase
r_0247	C-terminal processing of geranylgeranylated proteins I	protein modification		r_2125	coenzyme A: cytoplasm to LP
r_0248	C-terminal processing of geranylgeranylated proteins II	protein modification		r_2126	sedoheptulose bisphosphatase
r_0305	coumaroyl-CoA formation	no gene annotation		r_2127	dihydroorotate dehydrogenase
r_0316	cytochrome P450 lanosterol 14-alpha-demethylase (NAD)	cofactor specificity		r_2128	oleoyl-CoA transport
r_0324	D-sorbitol reductase	cofactor specificity		r_2129	H+ diffusion
r_0325	D1-pyrroline-5-carboxylate dehydrogenase	cofactor specificity		r_2131	isocitrate dehydrogenase
r_0371	farnesyltransferase to proteins with CAAX motif at C-terminus, where X={ser,cys,Met,ala}	protein modification		r_2132	oxoglutarate/malate exchange
r_0372	farnesyltransferase to proteins with CAAX motif at C-terminus, where X={ser,cys,Met,ala}	protein modification		r_2133	yeast 6 biomass pseudoreaction
r_0444	formate dehydrogenase, cytosolic/mitochondrial	no gene annotation		r_2134	14-demethyllanosterol exchange
r_0456	fumarate reductase FMN	cofactor specificity		r_2136	14-demethyllanosterol transport
r_0474	glutamate-5-semialdehyde dehydrogenase	cofactor specificity		r_2137	ergosta-5,7,22,24(28)-tetraen-3beta-ol exchange
r_0487	glycerol dehydrogenase (NADP-dependent)	cofactor specificity		r_2139	ergosta-5,7,22,24(28)-tetraen-3beta-ol transport
r_0498	glycinamide ribonucleotide transformylase	duplicates r_0911
r_0513	glycylpeptide N-tetradecanoyltransferase	protein modification
r_0516	GPI-anchor assembly, step 10, GPI-modification of newly synthesised protein	GPI-anchor
r_0517	GPI-anchor assembly, step 11, deacylation reaction as part of glycosylation	GPI-anchor
r_0546	homoserine dehydrogenase (NADH)	cofactor specificity
r_0660	isocitrate dehydrogenase (NADP+)	cofactor specificity
r_0677	L-aminoadipate-semialdehyde dehydrogenase (NADH)	cofactor specificity
r_0684	L-hydroxyproline dehydrogenase (NAD)	cofactor specificity
r_0685	L-hydroxyproline dehydrogenase (NADP)	cofactor specificity
r_0686	L-hydroxyproline reductase (NAD)	cofactor specificity
r_0719	malic enzyme (NADP)	cofactor specificity
r_0776	NatC acetylation	protein modification
r_0777	NatC acetylation	protein modification
r_0778	NatC acetylation	protein modification
r_0779	NatC acetylation	protein modification
r_0780	NatC acetylation	protein modification
r_0794	nucleoside diphosphatase	constrained to 0 flux
r_0808	nucleoside triphosphatase	constrained to 0 flux
r_0809	nucleoside triphosphatase	constrained to 0 flux
r_0814	O-glycosylation of proteins by PMT1:PMT2	protein modification
r_0822	OSH1 cytoplasm to plasma membrane	protein modification
r_0823	OSH1 endoplasmic reticulum to cytoplasm	protein modification
r_0824	OSH2 cytoplasm to plasma membrane	protein modification
r_0825	OSH2 endoplasmic reticulum to cytoplasm	protein modification
r_0826	OSH3 cytoplasm to plasma membrane	protein modification
r_0827	OSH3 endoplasmic reticulum to cytoplasm	protein modification
r_0828	OSH4 endoplasmic reticulum to cytoplasm	protein modification
r_0829	OSH5 cytoplasm to plasma membrane	protein modification
r_0830	OSH5 endoplasmic reticulum to cytoplasm	protein modification
r_0833	palmitoyl transferase	protein modification
r_0834	palmitoyl transferase for SNarE YAL014C	protein modification
r_0835	palmitoyl transferase for SNarE YAL030W	protein modification
r_0836	palmitoyl transferase for SNarE YDR468C	protein modification
r_0838	palmitoylation of chs3p	protein modification
r_0839	palmitoylation of Ras(CaaX) proteins	protein modification
r_0840	palmitoylation of YEL013W	protein modification
r_0924	PI4,5P2 binding by YIL105C	protein modification
r_0925	PI4,5P2 binding by YNL047C	protein modification
r_0926	PI4,5P2:YIL105C binding to TORC2 at plasma membrane	protein modification
r_0927	PI4,5P2:YNL047C binding to TORC2 at plasma membrane	protein modification
r_0928	Pib1-Ptdins(3)P binding	protein modification
r_0980	ribonucleotide reductase	protein modification
r_0981	ribonucleotide reductase	protein modification
r_0994	serine-pyruvate transaminase	liturature review
r_1000	soluble fumarate reductase	cofactor specificity
r_1020	succinate dehydrogenase (FADH2, ubiquinone-6)	cofactor specificity
r_1064	tyrosine transaminase	liturature review
r_1105	acetate transport	liturature review
r_1150	fad/FMN antiport	cofactor specificity(?)
r_1233	NAD transport	liturature review
r_1234	NAD transport	liturature review
r_1240	palmitoylated protein insertion	protein modification
r_1248	phospholipid translocation	generic species
r_1280	isa acyl-CoA	dead-end modeling rxn
r_1281	isa acyl-CoA	dead-end modeling rxn
r_1286	isa acyl-CoA	dead-end modeling rxn
r_1287	isa acyl-CoA	dead-end modeling rxn
r_1292	isa acyl-CoA	dead-end modeling rxn
r_1293	isa acyl-CoA	dead-end modeling rxn
r_1294	isa acyl-CoA	dead-end modeling rxn
r_1295	isa acyl-CoA	dead-end modeling rxn
r_1296	isa acyl-CoA	dead-end modeling rxn
r_1297	isa acyl-CoA	dead-end modeling rxn
r_1299	isa acyl-CoA	dead-end modeling rxn
r_1300	isa acyl-CoA	dead-end modeling rxn
r_1301	isa acyl-CoA	dead-end modeling rxn
r_1303	isa acyl-CoA	dead-end modeling rxn
r_1304	isa acyl-CoA	dead-end modeling rxn
r_1306	isa acyl-CoA	dead-end modeling rxn
r_1307	isa acyl-CoA	dead-end modeling rxn
r_1308	isa acyl-CoA	dead-end modeling rxn
r_1309	isa acyl-CoA	dead-end modeling rxn
r_1311	isa acyl-CoA	dead-end modeling rxn
r_1312	isa acyl-CoA	dead-end modeling rxn
r_1313	isa acyl-CoA	dead-end modeling rxn
r_1314	isa acyl-CoA	dead-end modeling rxn
r_1315	isa acyl-CoA	dead-end modeling rxn
r_1316	isa acyl-CoA	dead-end modeling rxn
r_1317	isa acyl-CoA	dead-end modeling rxn
r_1318	isa acyl-CoA	dead-end modeling rxn
r_1319	isa acyl-CoA	dead-end modeling rxn
r_1320	isa acyl-CoA	dead-end modeling rxn
r_1321	isa acyl-CoA	dead-end modeling rxn
r_1322	isa acyl-CoA	dead-end modeling rxn
r_1323	isa acyl-CoA	dead-end modeling rxn
r_1324	isa acyl-CoA	dead-end modeling rxn
r_1325	isa acyl-CoA	dead-end modeling rxn
r_1326	isa acyl-CoA	dead-end modeling rxn
r_1327	isa acyl-CoA	dead-end modeling rxn
r_1328	isa acyl-CoA	dead-end modeling rxn
r_1329	isa acyl-CoA	dead-end modeling rxn
r_1330	isa acyl-CoA	dead-end modeling rxn
r_1331	isa acyl-CoA	dead-end modeling rxn
r_1332	isa acyl-CoA	dead-end modeling rxn
r_1333	isa acyl-CoA	dead-end modeling rxn
r_1334	isa acyl-CoA	dead-end modeling rxn
r_1335	isa acyl-CoA	dead-end modeling rxn
r_1336	isa acyl-CoA	dead-end modeling rxn
r_1337	isa acyl-CoA	dead-end modeling rxn
r_1338	isa acyl-CoA	dead-end modeling rxn
r_1339	isa acyl-CoA	dead-end modeling rxn
r_1340	isa acyl-CoA	dead-end modeling rxn
r_1341	isa acyl-CoA	dead-end modeling rxn
r_1342	isa acyl-CoA	dead-end modeling rxn
r_1343	isa acyl-CoA	dead-end modeling rxn
r_1344	isa acyl-CoA	dead-end modeling rxn
r_1345	isa acyl-CoA	dead-end modeling rxn
r_1346	isa acyl-CoA	dead-end modeling rxn
r_1347	isa acyl-CoA	dead-end modeling rxn
r_1348	isa acyl-CoA	dead-end modeling rxn
r_1349	isa acyl-CoA	dead-end modeling rxn
r_1350	isa acyl-CoA	dead-end modeling rxn
r_1351	isa acyl-CoA	dead-end modeling rxn
r_1352	isa acyl-CoA	dead-end modeling rxn
r_1353	isa acyl-CoA	dead-end modeling rxn
r_1354	isa acyl-CoA	dead-end modeling rxn
r_1355	isa acyl-CoA	dead-end modeling rxn
r_1376	isa fatty acid	dead-end modeling rxn
r_1377	isa fatty acid	dead-end modeling rxn
r_1378	isa fatty acid	dead-end modeling rxn
r_1379	isa fatty acid	dead-end modeling rxn
r_1380	isa fatty acid	dead-end modeling rxn
r_1381	isa fatty acid	dead-end modeling rxn
r_1382	isa fatty acid	dead-end modeling rxn
r_1383	isa fatty acid	dead-end modeling rxn
r_1384	isa fatty acid	dead-end modeling rxn
r_1385	isa fatty acid	dead-end modeling rxn
r_1386	isa fatty acid	dead-end modeling rxn
r_1387	isa fatty acid	dead-end modeling rxn
r_1388	isa fatty acid	dead-end modeling rxn
r_1389	isa fatty acid	dead-end modeling rxn
r_1390	isa fatty acid	dead-end modeling rxn
r_1391	isa fatty acid	dead-end modeling rxn
r_1392	isa fatty acid	dead-end modeling rxn
r_1393	isa fatty acid	dead-end modeling rxn
r_1394	isa fatty acid	dead-end modeling rxn
r_1395	isa fatty acid	dead-end modeling rxn
r_1396	isa fatty acid	dead-end modeling rxn
r_1397	isa fatty acid	dead-end modeling rxn
r_1398	isa fatty acid	dead-end modeling rxn
r_1399	isa fatty acid	dead-end modeling rxn
r_1400	isa fatty acid	dead-end modeling rxn
r_1401	isa fatty acid	dead-end modeling rxn
r_1402	isa fatty acid	dead-end modeling rxn
r_1403	isa fatty acid	dead-end modeling rxn
r_1404	isa fatty acid	dead-end modeling rxn
r_1405	isa fatty acid	dead-end modeling rxn
r_1406	isa fatty acid	dead-end modeling rxn
r_1407	isa fatty acid	dead-end modeling rxn
r_1408	isa fatty acid	dead-end modeling rxn
r_1409	isa fatty acid	dead-end modeling rxn
r_1410	isa fatty acid	dead-end modeling rxn
r_1411	isa fatty acid	dead-end modeling rxn
r_1412	isa fatty acid	dead-end modeling rxn
r_1413	isa fatty acid	dead-end modeling rxn
r_1414	isa fatty acid	dead-end modeling rxn
r_1415	isa fatty acid	dead-end modeling rxn
r_1430	isa fatty acid	dead-end modeling rxn
r_1431	isa fatty acid	dead-end modeling rxn
r_1432	isa fatty acid	dead-end modeling rxn
r_1433	isa fatty acid	dead-end modeling rxn
r_1434	isa fatty acid	dead-end modeling rxn
r_1435	isa fatty acid	dead-end modeling rxn
r_1436	isa fatty acid	dead-end modeling rxn
r_1437	isa fatty acid	dead-end modeling rxn
r_1439	isa fatty acid	dead-end modeling rxn
r_1440	isa fatty acid	dead-end modeling rxn
r_1442	isa fatty acid	dead-end modeling rxn
r_1443	isa fatty acid	dead-end modeling rxn
r_1444	isa fatty acid	dead-end modeling rxn
r_1544	(1->6)-beta-D-glucan transport	no gene annotation
r_1561	1D-myo-inositol 1-phosphate transport	dead-end modeling rxn
r_1569	2-hydroxybutyrate transport	dead-end modeling rxn
r_1570	2-hydroxybutyrate:NAD+ oxidoreductase	no gene annotation
r_1571	2-hydroxybutyric acid exchange	dead-end modeling rxn
r_1584	2-oxoadipate transport	dead-end modeling rxn
r_1592	3-(4-hydroxyphenyl)pyruvate transport	no gene annotation
r_1593	3-(4-hydroxyphenyl)pyruvate transport	no gene annotation
r_1594	3-(4-hydroxyphenyl-)lactate formation	no gene annotation
r_1602	4-acetamidobutyrate deacetylase	no gene annotation
r_1612	4-hydroxycinnamate formation	no gene annotation
r_1626	6-phospho-D-glucono-1,5-lactone transport	dead-end modeling rxn
r_1636	acetate transport	no gene annotation
r_1646	ADPribose diffusion	no gene annotation
r_1653	ammonia transport	no gene annotation
r_1666	bicarbonate formation	no gene annotation
r_1670	biomass pseudoreaction [iMM904c]	modeling rxn
r_1789	ferroheme b transport	no gene annotation
r_1804	glucose 6-phosphate transport	no gene annotation
r_1888	L-glutamate 5-semialdehyde dehydratase	no gene annotation
r_1894	L-homocysteine transport	no gene annotation
r_1933	melibiose exchange	dead-end modeling rxn
r_1934	melibiose transport	dead-end modeling rxn
r_1949	myristate exchange	rare fatty acid species
r_1950	myristicoyl-CoA desaturase (n-C14:0CoA -> n-C14:1CoA)	rare fatty acid species
r_1953	N-acetylputrescine: oxygen oxireductase (deaminating)	no gene annotation
r_1954	N4-acetylaminobutanal:NAD+ oxidoreductase	no gene annotation
r_1955	NAD nucleosidase	no gene annotation
r_1956	NAD transport	no gene annotation
r_1957	NAD transport	no gene annotation
r_1958	NADH transport	no gene annotation
r_1959	NADP phosphatase	no gene annotation
r_1960	NADP phosphatase	no gene annotation
r_1961	NADP transport	no gene annotation
r_1962	NADP(+) exchange	dead-end modeling rxn
r_1969	NMN transport	no gene annotation
r_1973	non-enzymatic reaction	no evidince provided
r_1982	octadecenoate (n-C18:1) transport	no gene annotation
r_1985	oleate exchange	dead-end modeling rxn
r_1986	Oleoyl-CoA desaturase (n-C18:1CoA -> n-C18:2CoA)	no gene annotation
r_2006	phosphate transport	no gene annotation
r_2019	phospholipid exchange	generic species
r_2020	potassium exchange	dead-end modeling rxn
r_2021	prephenate dehydrogenase	no gene annotation
r_2035	pyruvate transport	no gene annotation
r_2047	sn-glycero-3-phosphocholine transport	no gene annotation
r_2059	sucrose transport	dead-end modeling rxn
r_2076	thymine exchange	dead-end modeling rxn
r_2077	thymine transport	dead-end modeling rxn
r_2078	trans-4-hydroxy-L-proline transport	dead-end modeling rxn
r_2088	ubiquinone-6 transport	dead-end modeling rxn
r_2109	lipid pseudoreaction [no 14-demethyllanosterol, no ergosta-5,7,22,24(28)-tetraen-3beta-ol]	modeling reaction

## Sheet: genes
Genes in Y5 not in Y6				Genes in Y6 not in Y5
YBL082C	ALG3	Dolichol-P-Man dependent alpha(1-3) mannosyltransferase, involved in the synthesis of dolichol-linked oligosaccharide donor for N-linked glycosylation of proteins		YDR428C	BNA7	Formylkynurenine formamidase, involved in the de novo biosynthesis of NAD from tryptophan via kynurenine
YBR001C	NTH2	Putative neutral trehalase, required for thermotolerance and may mediate resistance to other cellular stresses		YEL029C	BUD16	Putative pyridoxal kinase, a key enzyme involved in pyridoxal 5'-phosphate synthesis, the active form of vitamin B6; required for genome integrity; involved in bud-site selection; similarity to yeast BUD17 and human pyridoxal kinase (PDXK)
YCR020C-A	MAK31	Non-catalytic subunit of N-terminal acetyltransferase of the NatC type; required for replication of dsRNA virus; member of the Sm protein family		YER152C	YER152c	Protein with 2-aminoadipate transaminase activity; shares amino acid similarity with the aminotransferases Aro8p and Aro9p; YER152C is not an essential gene
YCR032W	BPH1	Protein homologous to Chediak-Higashi syndrome and Beige proteins; both of which are implicated in disease syndromes in human and mouse, respectively, due to defective lysosomal trafficking; mutant phenotype and genetic interactions suggest a role in protein sorting		YGL080W	FMP37	Highly conserved subunit of the mitochondrial pyruvate carrier; a mitochondrial inner membrane complex comprised of Fmp37p/Mpc1p and either Mpc2p or Fmp43p/Mpc3p mediates mitochondrial pyruvate uptake; null mutant displays slow growth that is complemented by expression of human or mouse ortholog; mutation in human ortholog is associated with lactic acidosis and hyperpyruvatemia
YDR126W	SWF1	Palmitoyltransferase that acts on transmembrane proteins, including the SNAREs Snc1p, Syn8p, Tlg1p and likely all SNAREs; contains an Asp-His-His-Cys-cysteine rich (DHHC-CRD) domain; may have a role in vacuole fusion		YGR243W	FMP43	Highly conserved subunit of the mitochondrial pyruvate carrier; a mitochondrial inner membrane complex comprised of Fmp37p/Mpc1p and either Mpc2p or Fmp43p/Mpc3p mediates mitochondrial pyruvate uptake; more highly expressed in glucose-containing minimal medium than in lactate-containing medium; expression regulated by osmotic and alkaline stresses; protein abundance increases in response to DNA r…
YDR264C	AKR1	Palmitoyl transferase involved in protein palmitoylation; acts as a negative regulator of pheromone response pathway; required for endocytosis of pheromone receptors; involved in cell shape control; contains ankyrin repeats; AKR1 has a paralog, AKR2, that arose from the whole genome duplication		YHR162W	MPC2	Highly conserved subunit of the mitochondrial pyruvate carrier; a mitochondrial inner membrane complex comprised of Fmp37p/Mpc1p and either Mpc2p or Fmp43p/Mpc3p mediates mitochondrial pyruvate uptake; more highly expressed in glucose-containing minimal medium than in lactate-containing medium
YDR410C	STE14	Farnesyl cysteine-carboxyl methyltransferase, mediates the carboxyl methylation step during C-terminal CAAX motif processing of a-factor and RAS proteins in the endoplasmic reticulum, localizes to the ER membrane		YIL172C	IMA3	Alpha-glucosidase with broad substrate specificity for alpha-1,4- and alpha-1,6-glucosides; member of IMA isomaltase family; not required for isomaltose utilization, but Ima3p overexpression allows the ima1 null mutant to grow on isomaltose
YDR434W	GPI17	Transmembrane protein subunit of the glycosylphosphatidylinositol transamidase complex that adds GPIs to newly synthesized proteins; human PIG-S homolog		YJL216C	IMA5	Alpha-glucosidase with specificity for isomaltose, maltose, and palatinose; member of the IMA isomaltase family; not required for isomaltose utilization, but Ima5p overexpression allows the ima1 null mutant to grow on isomaltose
YEL053C	MAK10	Non-catalytic subunit of N-terminal acetyltransferase of the NatC type, required for replication of dsRNA virus; expression is glucose-repressible		YJL221C	IMA4	Alpha-glucosidase with broad substrate specificity for alpha-1,4- and alpha-1,6-glucosides; member of IMA isomaltase family; not required for isomaltose utilization, but Ima4p overexpression allows the ima1 null mutant to grow on isomaltose
YFL025C	BST1	GPI inositol deacylase of the ER that negatively regulates COPII vesicle formation, prevents production of vesicles with defective subunits, required for proper discrimination between resident ER proteins and Golgi-bound cargo molecules		YJR160C	MPH3	Alpha-glucoside permease, transports maltose, maltotriose, alpha-methylglucoside, and turanose; identical to Mph2p; encoded in a subtelomeric position in a region likely to have undergone duplication
YGL155W	CDC43	Beta subunit of geranylgeranyltransferase type I, catalyzes geranylgeranylation to the cysteine residue in proteins containing a C-terminal CaaX sequence ending in Leu or Phe; has substrates important for morphogenesis		YKR043C	SHB17	Sedoheptulose bisphosphatase involved in riboneogenesis; dephosphorylates sedoheptulose 1,7-bisphosphate, which is converted via the nonoxidative pentose phosphate pathway to ribose-5-phosphate; facilitates the conversion of glycolytic intermediates to pentose phosphate units; also has fructose 1,6-bisphosphatase activity but this is probably not biologically relevant, since deletion does not aff…
YGR012W	YGR012w	Putative cysteine synthase, localized to the mitochondrial outer membrane		YKR072C	SIS2	Negative regulatory subunit of protein phosphatase 1 Ppz1p and also a subunit of the phosphopantothenoylcysteine decarboxylase (PPCDC; Cab3p, Sis2p, Vhs3p) complex, which catalyzes the third step of coenzyme A biosynthesis
YGR227W	DIE2	Dolichyl-phosphoglucose-dependent alpha-1,2 glucosyltransferase of the ER, functions in the pathway that synthesizes the dolichol-linked oligosaccharide precursor for N-linked protein glycosylation, has a role in regulation of ITR1 and INO1		YOR054C	VHS3	Negative regulatory subunit of protein phosphatase 1 Ppz1p and also a subunit of the phosphopantothenoylcysteine decarboxylase (PPCDC; Cab3p, Sis2p, Vhs3p) complex, which catalyzes the third step of coenzyme A biosynthesis
YHR188C	GPI16	Transmembrane protein subunit of the glycosylphosphatidylinositol transamidase complex that adds GPIs to newly synthesized proteins; human PIG-Tp homolog
YIL043C	CBR1	Microsomal cytochrome b reductase, not essential for viability; also detected in mitochondria; mutation in conserved NADH binding domain of the human ortholog results in type I methemoglobinemia
YJL200C	ACO2	Putative mitochondrial aconitase isozyme; similarity to Aco1p, an aconitase required for the TCA cycle; expression induced during growth on glucose, by amino acid starvation via Gcn4p, and repressed on ethanol
YJR051W	OSM1	Fumarate reductase, catalyzes the reduction of fumarate to succinate, required for the reoxidation of intracellular NADH under anaerobic conditions; mutations cause osmotic sensitivity (removed from model because of cofactor specificity issues)
YJR117W	STE24	Highly conserved zinc metalloprotease that functions in two steps of a-factor maturation, C-terminal CAAX proteolysis and the first step of N-terminal proteolytic processing; contains multiple transmembrane spans
YKL150W	MCR1	Mitochondrial NADH-cytochrome b5 reductase, involved in ergosterol biosynthesis
YLR088W	GAA1	Subunit of the GPI (glycosylphosphatidylinositol):protein transamidase complex, removes the GPI-anchoring signal and attaches GPI to proteins in the ER
YLR118C	YLR118c	Acyl-protein thioesterase responsible for depalmitoylation of Gpa1p; green fluorescent protein (GFP)-fusion protein localizes to both the cytoplasm and nucleus and is induced in response to the DNA-damaging agent MMS
YLR195C	NMT1	N-myristoyl transferase, catalyzes the cotranslational, covalent attachment of myristic acid to the N-terminal glycine residue of several proteins involved in cellular growth and signal transduction
YLR246W	ERF2	Subunit of a palmitoyltransferase, composed of Erf2p and Shr5p, that adds a palmitoyl lipid moiety to heterolipidated substrates such as Ras1p and Ras2p through a thioester linkage; mutants partially mislocalize Ras2p to the vacuole
YLR459W	GAB1	GPI transamidase subunit, involved in attachment of glycosylphosphatidylinositol (GPI) anchors to proteins; may have a role in recognition of the attachment signal or of the lipid portion of GPI
YNL111C	CYB5	Cytochrome b5, involved in the sterol and lipid biosynthesis pathways; acts as an electron donor to support sterol C5-6 desaturation
YNL323W	LEM3	Membrane protein of the plasma membrane and ER, interacts specifically in vivo with the phospholipid translocase (flippase) Dnf1p; involved in translocation of phospholipids and alkylphosphocholine drugs across the plasma membrane
YNL326C	PFA3	Palmitoyltransferase for Vac8p, required for vacuolar membrane fusion; contains an Asp-His-His-Cys-cysteine rich (DHHC-CRD) domain; autoacylates; required for vacuolar integrity under stress conditions
YOL003C	PFA4	Palmitoyltransferase with autoacylation activity, required for palmitoylation of amino acid permeases containing a C-terminal Phe-Trp-Cys site; required for modification of Chs3p; member of the DHHC family of putative palmitoyltransferases
YOL110W	SHR5	Subunit of a palmitoyltransferase, composed of Shr5p and Erf2p, that adds a palmitoyl lipid moiety to heterolipidated substrates such as Ras1p and Ras2p through a thioester linkage; palmitoylation is required for Ras2p membrane localization
YOR120W	GCY1	Putative NADP(+) coupled glycerol dehydrogenase; proposed to be involved in an alternative pathway for glycerol catabolism; also has mRNA binding activity; member of the aldo-keto reductase (AKR) family; protein abundance increases in response to DNA replication stress; GCY1 has a paralog, YPR1, that arose from the whole genome duplication
YPR051W	MAK3	Catalytic subunit of N-terminal acetyltransferase of the NatC type; required for replication of dsRNA virus

## Sheet: Constraints
Y5 rxns with constrained LB:	1456		Y6 rxns with constrained LB:	1350
Y5 rxns with constrained UB:	5		Y6 rxns with constrained UB:	2
shared rxns with differing lb constraints			shared rxns with differing ub constraints
r_0008	1-acyl-sn-gylcerol-3-phosphate acyltransferase		r_0558	hydroxymethylglutaryl CoA reductase
r_0012	1-pyrroline-5-carboxylate dehydrogenase		r_2110	yeast 5 biomass pseudoreaction
r_0094	8-amino-7-oxononanoate synthase
r_0098	acetyl-CoA ACP transacylase
r_0163	alcohol dehydrogenase (ethanol to acetaldehyde)
r_0208	argininosuccinate synthase
r_0216	aspartate transaminase
r_0257	CDP-diacylglycerol synthase
r_0276	cholinephosphotransferase
r_0281	cis-prenyltransferase step 01
r_0282	cis-prenyltransferase step 02
r_0283	cis-prenyltransferase step 03
r_0284	cis-prenyltransferase step 04
r_0285	cis-prenyltransferase step 05
r_0286	cis-prenyltransferase step 06
r_0287	cis-prenyltransferase step 07
r_0288	cis-prenyltransferase step 08
r_0289	cis-prenyltransferase step 09
r_0290	cis-prenyltransferase step 10
r_0291	cis-prenyltransferase step 11
r_0292	cis-prenyltransferase step 12
r_0293	cis-prenyltransferase step 13
r_0296	cis-prenyltransferase step 16
r_0297	cis-prenyltransferase step 17
r_0298	cis-prenyltransferase step 18
r_0299	cis-prenyltransferase step 19
r_0303	citrate to cis-aconitate(3-), cytoplasmic
r_0411	fatty-acid--CoA ligase (tetradecanoate)
r_0443	formaldehyde dehydrogenase
r_0446	formate-tetrahydrofolate ligase
r_0447	formate-tetrahydrofolate ligase
r_0454	fumarate reductase
r_0455	soluble fumarate reductase
r_0470	glutamate dehydrogenase (NAD)
r_0503	glycine hydroxymethyltransferase
r_0545	homoisocitrate dehydrogenase
r_0558	hydroxymethylglutaryl CoA reductase
r_0672	L-1-pyrroline-3-hydroxy-5-carboxylate dehydrogenase
r_0673	L-4-hydroxyglutamate semialdehyde dehydrogenase
r_0690	L-serine dehydrogenase
r_0713	malate dehydrogenase
r_0714	malate dehydrogenase, cytoplasmic
r_0715	malate dehydrogenase, peroxisomal
r_0720	malonyl-CoA-ACP transacylase
r_0733	methylenetetrahydrofolate dehydrogenase (NADP)
r_0767	NAD nucleosidase nuclear
r_0769	NAD synthase
r_0815	O-succinylhomoserine lyase (L-cysteine)
r_0832	oxoglutarate dehydrogenase (lipoamide)
r_0861	phosphatidylinositol 3,5-bisphosphate phosphatase
r_0863	phosphatidylinositol 4,5-bisphosphate 5-phosphatase
r_0865	phosphatidylinositol 4,5-bisphosphate 5-phosphatase
r_0869	phosphatidylinositol phosphate phosphatase
r_0872	phosphatidylinositol phosphate phosphatase
r_0911	phosphoribosylaminoimidazole-carboxylase
r_0931	polyphosphatidylinositol phosphatase
r_0989	saccharopine dehydrogenase (NADP, L-glutamate forming)
r_1027	sulfite reductase (NADPH2)
r_1052	triacylglycerol lipase
r_1053	triacylglycerol lipase
r_1056	tryptophan transaminase
r_1060	type II phosphatidylinositol 4-kinase
r_1063	tyrosine transaminase
r_1073	UMP kinase
r_1076	ureidoglycolate hydrolase
r_1087	valine transaminase
r_1099	2-oxoadipate and 2-oxoglutarate transport
r_1110	ADP/ATP transporter
r_1112	AKG transporter, mitochonrial
r_1137	D-lactate transport
r_1171	glycerol transport
r_1172	glycerol transport via channel
r_1229	NAD transport
r_1230	NAD transport
r_1231	NAD transport
r_1232	NAD transport
r_1237	ornithine transport
r_1239	oxaloacetate transport
r_1245	phosphate transport
r_1657	arginine transport
r_1658	asparagine transport
r_1746	dihydroxyacetone phosphate transport
r_1809	glycerol-3-phosphate shuttle
r_1811	glycine transport
r_1822	guanosine transport
r_1837	L-histidine transport, mitochondrial
r_1919	lysine transport
r_1935	methionine transport
r_2004	phenylalanine transport
r_2034	pyruvate transport
r_2045	serine transport
r_2072	threonine transport
r_2079	trehalose transporter
r_2082	tryptophan transport
r_2086	tyrosine transport

## Sheet: auxotrophs
shared correct auxotrophs	Y5-only correct	Y6-only correct		share incorrect viable	Y5-only incorrect viable	Y6-only incorrect viable		shared incorrect inviable	Y5-only incorrect inviable	Y6-only incorrect inviable
YAR015W		YBR166C		YAL012W	YBR166C	YGL080W		YER026C	YNL280C	YDR226W
YBL033C		YDR408C		YBR127C	YDR226W	YHR162W		YNL003C
YBR115C		YFR030W		YBR176W	YDR408C
YBR126C		YJR137C		YBR252W	YFR030W
YBR248C		YLR303W		YDL205C	YGR227W
YCL018W		YLR304C		YDR047W	YJR137C
YCL030C		YNL280C		YDR173C	YLR303W
YCR053W				YDR232W	YLR304C
YDR007W				YEL027W
YDR074W				YEL051W
YDR158W				YER086W
YDR234W				YGL040C
YDR354W				YGL055W
YEL021W				YGR020C
YER052C				YGR065C
YER055C				YGR155W
YER069W				YGR267C
YER090W				YHR026W
YER091C				YHR128W
YFR025C				YMR113W
YGL009C				YMR289W
YGL012W				YNL256W
YGL026C				YOR278W
YGL154C				YPR036W
YGL234W
YGR061C
YGR204W
YHR018C
YHR025W
YHR208W
YIL020C
YIL094C
YIL116W
YIR034C
YJL088W
YJL130C
YJL153C
YJR139C
YKL001C
YKL211C
YKL216W
YLR420W
YML008C
YMR062C
YMR202W
YMR217W
YMR300C
YNL220W
YNL277W
YNL316C
YNR050C
YOL058W
YOL143C
YOR128C
YOR202W
YPR060C
YPR167C
